# Supplementary material for: Phospholipase D1 Couples CD4+ T Cell Activation to c-Myc-Dependent Deoxyribonucleotide Pool Expansion and HIV-1 Replication
Source: PLoS Pathog. 2015 May 28;11(5):e1004864. doi: 10.1371/journal.ppat.1004864 (PMC4447393; doi:10.1371/journal.ppat.1004864)
Supplement: S1 Table — (XLS) [file ppat.1004864.s004.xls]

## Sheet: Sheet1
Antibody name	Cat#/Vendor
anti-GAPDH	G9545/Sigma
anti-Glut1	07-1401/Millipore
SNAT1 (Slc38a1)	sc67080/Santa Cruz
SNAT2	sc-67081/Santa Cruz
pCAD	12662/Cell signaling
CAD	11933/Cell signaling
RRM1	8637/Cell signaling
RRM2	H00006241-M01/Abnova
Thymidylate Synthase	9045/Cell signaling
Myc	5605/Cell signaling
PLD1	3832/Cell signaling
p4EBP1	2855/Cell signaling
4EBP1	9452/Cell signaling
pS6	2211/Cell signaling
S6	2217/Cell signaling
ERK	4370/Cell signaling
pERK	4695/Cell signaling
Chemical	Cat#/Vendor
DMSO	D2650/Sigma
10058-F4	sc-213577/Santa Cruz
Rapamycin	1292/Tocris
U0126	1144/Tocris
Pyronin Y	P9172/Sigma
Actinomycin D	A1410/Sigma
7-aminoactinomycin D	A1310/Life Technologies
2′-Deoxyadenosine monohydrate	D8668/Sigma
2′-Deoxycytidine hydrochloride	D0776/Sigma
2′-Deoxyguanosine monohydrate	D0901/Sigma
Thymidine	T1895/Sigma
Hydroxyurea	H8627/Sigma
